# Supplementary material for: The Effects of Surgical Approaches and Enhanced Recovery Protocols on the Cost Effectiveness of Radical Cystectomy
Source: J Pers Med. 2022 Aug 31;12(9):1433. doi: 10.3390/jpm12091433 (PMC9502617; doi:10.3390/jpm12091433)
Supplement: Supplementary file 1 [file jpm-12-01433-s001.zip]

Archive with 1 entries (1 files):
- jpm-1872929-supplementary.pdf
